# Supplementary material for: Revisiting the relative effectiveness of slaughterhouses in Ireland to detect tuberculosis lesions in cattle (2014–2018)
Source: PLoS One. 2022 Oct 7;17(10):e0275259. doi: 10.1371/journal.pone.0275259 (PMC9543943; doi:10.1371/journal.pone.0275259)
Supplement: S1 File — (ZIP) [file pone.0275259.s001.zip]

Archive with 7 entries (6 files):
- Supporting Information/
- Supporting Information/S1 Table.pdf
- __MACOSX/Supporting Information/._S1 Table.pdf
- Supporting Information/.DS_Store
- __MACOSX/Supporting Information/._.DS_Store
- Supporting Information/S2 Table.pdf
- __MACOSX/Supporting Information/._S2 Table.pdf
